# Supplementary material for: Tumor-Associated Microbiota in Proximal and Distal Colorectal Cancer and Their Relationships With Clinical Outcomes
Source: Front Microbiol. 2021 Sep 28;12:727937. doi: 10.3389/fmicb.2021.727937 (PMC8506159; doi:10.3389/fmicb.2021.727937)
Supplement: Supplementary file 2 [file Table_1.XLSX]

## Sheet: Sheet1
Rank	library_ID	Name ID	Gender	Age (years)	Tumor size (cm)	Tumor Location	Tumor differentiation	AJCC stage
1	BI17-20977-5	proximal tumor1	Male	92	5	Cecum	Moderate	III
2	BI17-16548-11	proximal tumor2	Male	58	3.5	Cecum	Moderate	IV
3	BI16-28312-7	proximal tumor3	Female	54	4	Cecum	Poor	III
4	BI16A2	proximal tumor4	Male	82	4.5	Cecum	Well	II
5	BI16-05170-5	proximal tumor5	Female	82	13	Cecum	Poor	III
6	BI16D2	proximal tumor6	Female	65	7	Cecum	Poor	II
7	BI15-16758-2	proximal tumor7	Female	42	7	Cecum	Moderate	IV
8	BI17-31269-4	proximal tumor8	Male	53	4	Cecum	Poor	IV
9	BI16-28315-1	proximal tumor9	Male	28	8	Cecum	Well	IV
10	BI15-26346-6	proximal tumor10	Male	53	6	Cecum	Moderate	II
11	BI16-13865-5	proximal tumor11	Female	52	5	Cecum	Moderate	II
12	BI16-29169-33	proximal tumor12	Female	67	6	Cecum	Unknow	III
13	BI17-35878-16	proximal tumor13	Female	72	4.5	Cecum	Unknow	I
14	BI16-26134-10	proximal tumor14	Female	66	5	Cecum	Moderate	III
15	BI17-22756-8	proximal tumor15	Male	42	5	Cecum	Moderate	II
16	BI16-14759-3	proximal tumor16	Female	59	7	Cecum	Moderate	III
17	BI17G3	proximal tumor17	Male	59	3	Cecum	Moderate	III
18	BI17-20383-9	proximal tumor18	Female	77	8	Cecum	Moderate	III
19	BI17-26804-3	proximal tumor19	Female	51	5	Cecum	Moderate	Unknow
20	BI17-07722-10	proximal tumor20	Female	40	5	Cecum	Moderate	II
21	BI16-28625-7	proximal tumor21	Female	57	Unknown	Cecum	Moderate	II
22	BI17-32229-11	proximal tumor22	Male	69	9	Cecum	Moderate	II
23	BI17-34828-5	proximal tumor23	Female	61	8	Cecum	Unknow	III
24	BI15-24009-10	proximal tumor24	Male	52	6	Cecum	Moderate	Unknow
25	BI16-22295-10	proximal tumor25	Female	59	6.5	Cecum	Unknow	III
26	BI17-30996-6	proximal tumor26	Male	69	4.5	Cecum	Moderate	II
27	BI17-14908-9	proximal tumor27	Female	67	5.5	Cecum	Well	I
28	BI16-22849-3	proximal tumor28	Male	66	6	Cecum	Moderate	II
29	BI17-13885-3	proximal tumor29	Female	77	8	Cecum	Unknow	Unknow
30	BI17-18798-9	proximal tumor30	Female	70	5	Cecum	Moderate	Unknow
31	BI16-13760-5	proximal tumor31	Male	80	9	Cecum	Poor	III
32	BI16-13295-5	proximal tumor32	Female	61	4.5	Cecum	Unknow	III
33	BI16-07945-9	proximal tumor33	Female	55	4.5	Cecum	Poor	III
34	BI17J8	proximal tumor34	Female	73	6	Cecum	Moderate	III
35	BI15-14159-1	proximal tumor35	Male	68	5	Cecum	Moderate	Unknow
36	BI17-28174-6	proximal tumor36	Female	64	5	Cecum	Moderate	III
37	BI16-19980-5	proximal tumor37	Female	79	6	Cecum	Unknow	III
38	BI16C4	proximal tumor38	Female	62	5.5	Cecum	Moderate	II
39	BI17-36242-7	proximal tumor39	Male	65	8	Cecum	Moderate	III
40	BI17-12854-5	proximal tumor40	Female	67	5	Cecum	Poor	Unknow
41	BI16-14153-1	proximal tumor41	Male	74	4	Cecum	Moderate	I
42	BI16-04267-9	proximal tumor42	Male	33	5.5	Cecum	Moderate	II
43	BI15-19375-2	proximal tumor43	Female	76	5	Ascending	Poor	Unknow
44	BI15-09778-3	proximal tumor44	Male	60	4.5	Ascending	Poor	II
45	BI16-09540-9	proximal tumor45	Female	66	4	Ascending	Moderate	IV
46	BI15-22190-2	proximal tumor46	Female	65	4	Ascending	Moderate	III
47	BI17-13600-12	proximal tumor47	Male	64	6	Ascending	Unknow	IV
48	BI15-22585-4	proximal tumor48	Female	30	2.5	Ascending	Moderate	IV
49	BI17-12268-9	proximal tumor49	Male	48	3.8	Ascending	Moderate	IV
50	BI17-28933-6	proximal tumor50	Male	76	9	Ascending	Moderate	IV
51	BI16-15267-7	proximal tumor51	Female	47	6	Ascending	Moderate	III
52	BI17I6	proximal tumor52	Male	51	5	Ascending	Well	III
53	BI16F8	proximal tumor53	Male	78	3	Ascending	Moderate	III
54	BI17-36433-13	proximal tumor54	Female	51	3	Ascending	Moderate	III
55	BI16-30964-5	proximal tumor55	Male	49	5	Ascending	Moderate	II
56	BI16-23747-1	proximal tumor56	Female	57	5	Ascending	Unknow	III
57	BI15-07277-2	proximal tumor57	Male	57	3.5	Ascending	Moderate	I
58	BI15-27584-5	proximal tumor58	Male	44	4.5	Ascending	Moderate	III
59	BI16-30545-2	proximal tumor59	Female	47	2.5	Ascending	Moderate	III
60	BI15-24554-3	proximal tumor60	Male	54	2.5	Ascending	Moderate	III
61	BI15-22175-2	proximal tumor61	Female	41	4.5	Ascending	Well	II
62	BI17-12871-5	proximal tumor62	Male	70	10.5	Ascending	Unknow	II
63	BI15-12895-5	proximal tumor63	Male	34	7	Ascending	Well	Unknow
64	BI17-09089-5	proximal tumor64	Female	70	5	Ascending	Moderate	II
65	BI16-30849-8	proximal tumor65	Male	55	5	Ascending	Poor	III
66	BI16-11616-6	proximal tumor66	Female	45	4	Ascending	Poor	IV
67	BI16-25041-8	proximal tumor67	Female	50	8	Ascending	Moderate	II
68	BI16-09409-28	proximal tumor68	Male	62	7	Ascending	Moderate	II
69	BI17-36188-6	proximal tumor69	Female	58	3	Ascending	Moderate	II
70	BI17-13865-6	proximal tumor70	Male	39	9.4	Ascending	Moderate	III
71	BI17-36662-9	proximal tumor71	Female	70	8	Ascending	Moderate	II
72	BI16-12542-1	proximal tumor72	Male	47	1.5	Ascending	Unknow	I
73	BI16-23954-9	proximal tumor73	Female	78	16	Ascending	Poor	II
74	BI16-12471-5	proximal tumor74	Male	47	2.5	Ascending	Moderate	II
75	BI17-12552-7	proximal tumor75	Female	30	5	Ascending	Moderate	II
76	BI16-27237-9	proximal tumor76	Female	59	6	Ascending	Moderate	II
77	BI17-37021-6	proximal tumor77	Female	45	3.5	Ascending	Moderate	III
78	BI17-13383-7	proximal tumor78	Male	60	10	Ascending	Moderate	II
79	BI17-10004-10	proximal tumor79	Male	37	3.5	Ascending	Moderate	II
80	BI16-20667-7	proximal tumor80	Male	50	7	Ascending	Moderate	II
81	BI17-25580-4	proximal tumor81	Male	55	4	Ascending	Moderate	II
82	BI16B9	proximal tumor82	Female	52	5	Ascending	Moderate	II
83	BI15-18132-2	proximal tumor83	Female	62	4	Ascending	Moderate	IV
84	BI17-23696-6	proximal tumor84	Female	78	6	Ascending	Poor	II
85	BI17-15518-8	proximal tumor85	Male	46	8.5	Ascending	Moderate	II
86	BI16-20779-3	proximal tumor86	Male	67	7	Ascending	Moderate	II
87	BI16-06221-5	proximal tumor87	Female	69	6	Ascending	Moderate	IV
88	BI17-31737-6	proximal tumor88	Male	55	6	Ascending	Moderate	III
89	BI15-22912-2	proximal tumor89	Male	58	5.5	Ascending	Poor	III
90	BI15-04427-5	proximal tumor90	Male	44	6	Ascending	Poor	Unknow
91	BI16-25914-7	proximal tumor91	Male	50	5	Ascending	Unknow	III
92	BI17-35369-9	proximal tumor92	Male	47	6	Ascending	Poor	II
93	BI17-26918-10	proximal tumor93	Male	53	6	Ascending	Moderate	II
94	BI16-31752-5	proximal tumor94	Female	80	6	Ascending	Moderate	III
95	BI17-30000-8	proximal tumor95	Female	85	7.5	Ascending	Well	II
96	BI16-25976-9	proximal tumor96	Female	62	4.5	Ascending	Moderate	II
97	BI15-19479-2	proximal tumor97	Female	48	4.2	Ascending	Moderate	Unknow
98	BI17-16123-11	proximal tumor98	Male	50	5	Ascending	Moderate	II
99	BI16E4	proximal tumor99	Male	56	4	Ascending	Poor	II
100	BI16-12952-2	proximal tumor100	Female	42	5.5	Ascending	Moderate	III
101	BI17H4	proximal tumor101	Male	47	5.5	Ascending	Moderate	II
102	BI17-20740-8	proximal tumor102	Female	72	4	Ascending	Moderate	III
103	BI17-14654-4	proximal tumor103	Male	68	6	Ascending	Moderate	Unknow
104	BI17-25013-6	proximal tumor104	Female	67	10	Ascending	Moderate	III
105	BI17-17601-9	proximal tumor105	Female	61	3	Ascending	Moderate	III
106	BI16-12610-3	proximal tumor106	Female	61	3	Ascending	Moderate	III
107	BI17-28184-9	proximal tumor107	Female	32	4	Ascending	Moderate	III
108	BI17-14262-5	proximal tumor108	Male	57	7	Ascending	Unknow	III
109	BI16-03189-4	proximal tumor109	Female	63	2.5	Hepatic flexure	Poor	IV
110	BI16-04846-4	proximal tumor110	Male	52	9	Hepatic flexure	Moderate	IV
111	BI15-07809-5	proximal tumor111	Female	67	1.5	Hepatic flexure	Moderate	III
112	BI15-12898-6	proximal tumor112	Male	77	2.5	Hepatic flexure	Moderate	Unknow
113	BI16-21116-15	proximal tumor113	Male	43	5	Hepatic flexure	Poor	III
114	BI15-24570-2	proximal tumor114	Male	57	6	Hepatic flexure	Moderate	IV
115	BI17-17607-8	proximal tumor115	Male	42	5.5	Hepatic flexure	Moderate	II
116	BI17-28605-9	proximal tumor116	Female	71	4	Hepatic flexure	Moderate	II
117	BI17-15244-3	proximal tumor117	Female	46	7	Hepatic flexure	Unknow	II
118	BI17-06135-9	proximal tumor118	Female	67	3	Hepatic flexure	Moderate	I
119	BI17-31270-5	proximal tumor119	Male	66	4	Hepatic flexure	Moderate	III
120	BI17-25804-6	proximal tumor120	Male	68	4	Hepatic flexure	Unknow	III
121	BI17-11307-1	proximal tumor121	Male	46	5	Hepatic flexure	Unknow	II
122	BI17-21752-6	proximal tumor122	Female	64	1.2	Hepatic flexure	Moderate	I
123	BI17-07379-4	proximal tumor123	Male	52	Unknown	Hepatic flexure	Unknow	III
124	BI17-11141-4	proximal tumor124	Female	71	3.5	Hepatic flexure	Moderate	II
125	BI17-08289-10	proximal tumor125	Male	59	7	Hepatic flexure	Moderate	III
126	BI17-26630-6	proximal tumor126	Male	29	3	Hepatic flexure	Poor	III
127	BI17-15448-3	proximal tumor127	Male	67	4.5	Hepatic flexure	Moderate	Unknow
128	BI17-12280-5	proximal tumor128	Male	72	2.5	Hepatic flexure	Moderate	II
129	BI15-13395-3	proximal tumor129	Female	69	4.5	Hepatic flexure	Moderate	Unknow
130	BI16-26596-6	proximal tumor130	Male	79	6	Hepatic flexure	Moderate	II
131	BI15-30071-7	proximal tumor131	Male	28	7	Hepatic flexure	Moderate	III
132	BI15-30114-14	proximal tumor132	Male	43	14	Hepatic flexure	Moderate	Unknow
133	BI15-29184-2	proximal tumor133	Male	61	6	Hepatic flexure	Poor	III
134	BI16-27215-9	proximal tumor134	Male	63	6	Hepatic flexure	Moderate	II
135	BI17-32803-5	proximal tumor135	Male	35	3	Hepatic flexure	Moderate	III
136	BI17-12055-3	proximal tumor136	Female	53	3.5	Hepatic flexure	Moderate	III
137	BI17-11892-11	proximal tumor137	Female	61	5	Hepatic flexure	Moderate	II
138	BI17-21477-10	proximal tumor138	Female	46	6	Hepatic flexure	Well	Unknow
139	BI15-27801-3	proximal tumor139	Male	54	7	Hepatic flexure	Well	II
140	BI15-01552-2	proximal tumor140	Female	77	3	Hepatic flexure	Moderate	II
141	BI17-22420-6	proximal tumor141	Female	61	4	Hepatic flexure	Moderate	III
142	BI15-17845-2	proximal tumor142	Male	60	4	Hepatic flexure	Moderate	III
143	BI16-21699-6	proximal tumor143	Male	58	5	Hepatic flexure	Moderate	II
144	BI17-13944-5	proximal tumor144	Male	60	5	Hepatic flexure	Moderate	II
145	BI17-10603-10	proximal tumor145	Female	69	7	Hepatic flexure	Moderate	III
146	BI17-25586-8	proximal tumor146	Female	34	4	Hepatic flexure	Moderate	II
147	BI17-23579-10	proximal tumor147	Female	66	4	Hepatic flexure	Unknow	IV
148	BI17-09308-5	proximal tumor148	Female	76	5	Hepatic flexure	Moderate	II
149	BI17-23691-6	proximal tumor149	Male	69	5.5	Hepatic flexure	Moderate	II
150	BI16-16130-9	proximal tumor150	Male	82	7	Transverse	Poor	III
151	BI17-06711-9	proximal tumor151	Female	45	6	Transverse	Poor	III
152	BI15-14260-5	proximal tumor152	Female	47	0.8	Transverse	Moderate	IV
153	BI17-28920-8	proximal tumor153	Female	59	3	Transverse	Moderate	IV
154	BI16-31196-3	proximal tumor154	Female	54	4.5	Transverse	Moderate	III
155	BI17-09372-6	proximal tumor155	Female	62	3	Transverse	Poor	II
156	BI15-21787-2	proximal tumor156	Female	71	4	Transverse	Moderate	II
157	BI17-20744-5	proximal tumor157	Male	54	3.5	Transverse	Moderate	III
158	BI15-14494-2	proximal tumor158	Female	47	3	Transverse	Moderate	IV
159	BI15-11384-2	proximal tumor159	Male	58	8.5	Transverse	Poor	Unknow
160	BI16-29122-8	proximal tumor160	Male	54	5.5	Transverse	Moderate	II
161	BI17-09049-7	proximal tumor161	Male	66	3	Transverse	Poor	II
162	BI16-26835-9	proximal tumor162	Male	68	4	Transverse	Unknow	II
163	BI16-10637-9	proximal tumor163	Female	68	7	Transverse	Moderate	II
164	BI17-26426-3	proximal tumor164	Male	56	8	Transverse	Moderate	II
165	BI16-22223-5	proximal tumor165	Male	60	5	Transverse	Moderate	II
166	BI17-16122-5	proximal tumor166	Male	51	6	Transverse	Poor	III
167	BI17-12973-5	proximal tumor167	Male	38	5	Transverse	Unknow	III
168	BI16-07557-4	proximal tumor168	Male	69	5	Transverse	Poor	II
169	BI15-05120-2	proximal tumor169	Female	50	3	Transverse	Moderate	II
170	BI17-13376-4	proximal tumor170	Male	63	2.5	Transverse	Moderate	IV
171	BI16-23630-3	proximal tumor171	Male	33	6	Transverse	Moderate	II
172	BI15-26615-2	proximal tumor172	Female	63	4.5	Transverse	Moderate	III
173	BI16-30425-3	proximal tumor173	Male	54	4	Transverse	Poor	II
174	BI17-18672-5	proximal tumor174	Male	31	7.8	Transverse	Moderate	II
175	BI15-28284-5	proximal tumor175	Male	81	4.5	Transverse	Moderate	II
176	BI15-02885-3	proximal tumor176	Male	13	15	Transverse	Unknow	III
177	BI17-21852-4	proximal tumor177	Male	37	7	Transverse	Moderate	II
178	BI17-17707-5	proximal tumor178	Female	57	3	Transverse	Moderate	IV
179	BI16-10758-2	proximal tumor179	Male	38	4.5	Transverse	Unknow	Unknow
180	BI16-23912-3	proximal tumor180	Male	67	12	Splenic flexure	Moderate	II
181	BI17-31652-6	proximal tumor181	Female	81	6	Splenic flexure	Moderate	III
182	BI15-27123-3	proximal tumor182	Female	56	2×	Splenic flexure	Moderate	III
183	BI17-23591-3	proximal tumor183	Male	50	7	Splenic flexure	Unknow	II
184	BI15-11991-2	proximal tumor184	Male	77	4	Splenic flexure	Moderate	III
185	BI16-04606-5	proximal tumor185	Male	43	4.5	Splenic flexure	Moderate	II
186	BI17-24689-5	proximal tumor186	Male	41	8	Splenic flexure	Moderate	III
187	BI17-15168-9	proximal tumor187	Female	22	Unknown	Splenic flexure	Moderate	III
188	BI17-14537-6	distal tumor1	Male	84	7	Descending	Moderate	II
189	BI17-11758-1	distal tumor2	Male	76	4	Descending	Well	II
190	BI17-15911-9	distal tumor3	Male	60	2	Descending	Moderate	III
191	BI16-08363-1	distal tumor4	Male	64	5	Descending	Moderate	II
192	BI15-15914-4	distal tumor5	Female	40	4	Descending	Poor	IV
193	BI17-28410-5	distal tumor6	Female	55	2	Descending	Moderate	III
194	BI15-03621-6	distal tumor7	Female	45	4	Descending	Moderate	II
195	BI17-27976-5	distal tumor8	Male	68	3	Descending	Moderate	III
196	BI17-06817-5	distal tumor9	Male	46	4.5	Descending	Moderate	II
197	BI17-25528-5	distal tumor10	Male	49	3.5	Descending	Moderate	II
198	BI16-10149-7	distal tumor11	Male	56	8	Descending	Moderate	II
199	BI15-24889-7	distal tumor12	Female	63	5	Descending	Moderate	II
200	BI17-19127-5	distal tumor13	Female	54	4	Descending	Moderate	II
201	BI15-14545-2	distal tumor14	Female	42	5	Descending	Moderate	III
202	BI15-11618-2	distal tumor15	Male	68	2.5	Descending	Moderate	II
203	BI15-19855-2	distal tumor16	Male	63	5	Descending	Moderate	Unknow
204	BI16-04184-11	distal tumor17	Male	44	6	Descending	Moderate	II
205	BI17-28926-6	distal tumor18	Male	54	7	Descending	Moderate	II
206	BI17-33675-6	distal tumor19	Male	64	5	Descending	Moderate	III
207	BI16-06740-11	distal tumor20	Female	59	2.6	Descending	Moderate	II
208	BI17-16287-6	distal tumor21	Female	77	5.5	Descending	Moderate	III
209	BI15-22589-4	distal tumor22	Male	59	3	Descending	Moderate	II
210	BI15-13279-2	distal tumor23	Male	49	3	Descending	Moderate	Unknow
211	BI17-06929-5	distal tumor24	Male	48	6	Descending	Unknow	II
212	BI17-20336-5	distal tumor25	Male	65	3.5	Descending	Moderate	II
213	BI15-05912-2	distal tumor26	Male	46	3.8	Descending	Unknow	III
214	BI15-16752-2	distal tumor27	Male	59	2.5	Descending	Poor	II
215	BI16-14001-3	distal tumor28	Male	65	4	Descending	Poor	III
216	BI17-30261-6	distal tumor29	Male	68	4	Descending	Moderate	II
217	BI16-23005-7	distal tumor30	Male	53	4	Descending	Moderate	III
218	BI17-37088-8	distal tumor31	Female	65	3	Descending	Moderate	III
219	BI17-32580-5	distal tumor32	Female	65	3	Descending	Moderate	III
220	BI16-30752-3	distal tumor33	Female	55	2	Descending	Moderate	II
221	BI17-08709-7	distal tumor34	Male	58	5	Descending	Unknow	III
222	BI15-07557-6	distal tumor35	Male	50	3.5	Descending	Moderate	II
223	BI17-15903-5	distal tumor36	Male	32	4	Descending	Moderate	III
224	BI15-32263-5	distal tumor37	Female	50	5.5	Sigmoid	Moderate	IV
225	BI15-15617-2	distal tumor38	Male	78	4	Sigmoid	Moderate	IV
226	BI17-12919-6	distal tumor39	Female	44	4.5	Sigmoid	Unknow	IV
227	BI16-11262-5	distal tumor40	Male	57	3	Sigmoid	Poor	IV
228	BI16-11503-3	distal tumor41	Male	63	3	Sigmoid	Moderate	III
229	BI17-36843-8	distal tumor42	Male	85	5	Sigmoid	Poor	III
230	BI17-19084-6	distal tumor43	Male	48	4	Sigmoid	Moderate	IV
231	BI17-10330-4	distal tumor44	Male	53	3	Sigmoid	Moderate	II
232	BI15-12450-3	distal tumor45	Male	65	3	Sigmoid	Moderate	III
233	BI15-21934-2	distal tumor46	Male	83	3	Sigmoid	Poor	III
234	BI16-34405-3	distal tumor47	Male	60	4	Sigmoid	Moderate	II
235	BI16-06613-5	distal tumor48	Female	68	5	Sigmoid	Moderate	IV
236	BI17-10331-6	distal tumor49	Male	79	8	Sigmoid	Moderate	II
237	BI15-14461-2	distal tumor50	Male	71	3.5	Sigmoid	Moderate	Unknow
238	BI16-30969-5	distal tumor51	Female	61	6	Sigmoid	Poor	II
239	BI16-13087-5	distal tumor52	Male	65	4.5	Sigmoid	Moderate	IV
240	BI15-28229-5	distal tumor53	Female	55	3.8	Sigmoid	Moderate	III
241	BI15-31561-3	distal tumor54	Female	77	4.5	Sigmoid	Moderate	IV
242	BI15-05557-2	distal tumor55	Female	74	4	Sigmoid	Unknow	III
243	BI15-19150-2	distal tumor56	Male	60	3	Sigmoid	Poor	III
244	BI17-08072-3	distal tumor57	Female	50	3	Sigmoid	Moderate	III
245	BI16-23418-7	distal tumor58	Male	47	4.5	Sigmoid	Moderate	IV
246	BI17-36307-6	distal tumor59	Female	61	3	Sigmoid	Moderate	IV
247	BI17-30263-5	distal tumor60	Male	63	4	Sigmoid	Poor	IV
248	BI17-24196-5	distal tumor61	Female	47	1.5	Sigmoid	Moderate	IV
249	BI16-05271-5	distal tumor62	Male	66	6	Sigmoid	Moderate	II
250	BI17-19473-3	distal tumor63	Female	45	5.5	Sigmoid	Poor	II
251	BI17-16716-5	distal tumor64	Male	49	5	Sigmoid	Moderate	II
252	BI16-28840-5	distal tumor65	Female	51	3.8	Sigmoid	Moderate	II
253	BI17-17453-3	distal tumor66	Male	46	2	Sigmoid	Moderate	III
254	BI17-16427-5	distal tumor67	Male	51	8	Sigmoid	Unknow	IV
255	BI17-14264-6	distal tumor68	Male	51	4.5	Sigmoid	Unknow	IV
256	BI17-31504-5	distal tumor69	Female	62	3	Sigmoid	Moderate	II
257	BI17-15998-6	distal tumor70	Male	79	2.5	Sigmoid	Moderate	III
258	BI17-08051-3	distal tumor71	Female	59	4	Sigmoid	Moderate	II
259	BI16-28508-7	distal tumor72	Male	67	1.5	Sigmoid	Moderate	III
260	BI17-27915-6	distal tumor73	Male	66	4	Sigmoid	Moderate	III
261	BI17-11485-4	distal tumor74	Male	59	3.3	Sigmoid	Moderate	III
262	BI17-28928-7	distal tumor75	Male	70	3	Sigmoid	Moderate	III
263	BI17-17944-5	distal tumor76	Male	64	3	Sigmoid	Moderate	III
264	BI17-24792-21	distal tumor77	Female	45	4	Sigmoid	Moderate	III
265	BI15-05815-5	distal tumor78	Male	58	3	Sigmoid	Moderate	IV
266	BI17-34632-7	distal tumor79	Male	71	3.5	Sigmoid	Moderate	III
267	BI17-16135-4	distal tumor80	Male	46	4	Sigmoid	Moderate	III
268	BI17-10912-6	distal tumor81	Male	51	4	Sigmoid	Unknow	III
269	BI17-26862-3	distal tumor82	Female	67	5	Sigmoid	Moderate	III
270	BI17-09181-8	distal tumor83	Male	48	4	Sigmoid	Moderate	III
271	BI17-13379-4	distal tumor84	Female	45	4	Sigmoid	Moderate	I
272	BI17-17958-9	distal tumor85	Male	65	8	Sigmoid	Moderate	I
273	BI17-35676-5	distal tumor86	Male	44	3	Sigmoid	Well	II
274	BI16-24304-3	distal tumor87	Male	60	8	Sigmoid	Moderate	III
275	BI15-16387-2	distal tumor88	Female	68	2.5	Rectum	Moderate	IV
276	BI17-20147-8	distal tumor89	Male	51	2	Rectum	Moderate	IV
277	BI16-25143-6	distal tumor90	Female	64	6	Rectum	Poor	III
278	BI17-37019-5	distal tumor91	Female	68	10	Rectum	Poor	III
279	BI16-06229-5	distal tumor92	Female	60	5	Rectum	Moderate	IV
280	BI17-15515-5	distal tumor93	Male	28	7	Rectum	Poor	IV
281	BI17-15191-6	distal tumor94	Female	52	3.3	Rectum	Moderate	IV
282	BI17-21220-3	distal tumor95	Male	57	1	Rectum	Moderate	III
283	BI17-18153-5	distal tumor96	Female	70	6	Rectum	Poor	III
284	BI15-19066-5	distal tumor97	Male	26	3	Rectum	Poor	IV
285	BI17-36190-6	distal tumor98	Female	54	1.5	Rectum	Moderate	IV
286	BI17-26977-7	distal tumor99	Male	23	4	Rectum	Poor	IV
287	BI17-26386-7	distal tumor100	Female	58	1	Rectum	Moderate	IV
288	BI17-25011-9	distal tumor101	Female	26	3	Rectum	Moderate	IV
289	BI17-06408-5	distal tumor102	Female	65	3	Rectum	Moderate	IV
290	BI17-34155-6	distal tumor103	Male	48	1	Rectum	Moderate	IV
291	BI17-27730-6	distal tumor104	Male	53	4	Rectum	Unknow	IV
292	BI17-12128-11	distal tumor105	Female	64	3.5	Rectum	Moderate	IV
293	BI17-14593-5	distal tumor106	Female	59	3	Rectum	Moderate	III
294	BI16-30761-31	distal tumor107	Male	29	1.5	Rectum	Moderate	III
295	BI17-35510-4	distal tumor108	Male	57	2	Rectum	Moderate	II
296	BI17-36788-9	distal tumor109	Male	67	4	Rectum	Moderate	III
297	BI17-19469-7	distal tumor110	Female	55	2	Rectum	Moderate	IV
298	BI17-30500-3	distal tumor111	Male	54	1.5	Rectum	Moderate	II
299	BI17-36182-6	distal tumor112	Male	56	7.8	Rectum	Moderate	III
300	BI17-11136-3	distal tumor113	Male	47	2	Rectum	Unknow	I
301	BI17-35748-6	distal tumor114	Male	54	4	Rectum	Poor	III
302	BI15-27037-3	distal tumor115	Female	77	3	Rectum	Moderate	III
303	BI17-33790-5	distal tumor116	Female	49	3.5	Rectum	Unknow	I
304	BI17-32684-6	distal tumor117	Male	64	2.5	Rectum	Unknow	III
305	BI17-29997-20	distal tumor118	Male	32	Unknown	Rectum	Moderate	III
306	BI15-03798-7	distal tumor119	Female	44	5.5	Rectum	Moderate	II
307	BI17-35239-5	distal tumor120	Female	46	2.5	Rectum	Well	II
308	BI17-10324-4	distal tumor121	Female	54	2.3	Rectum	Moderate	I
309	BI17-32001-5	distal tumor122	Male	62	6	Rectum	Moderate	II
310	BI16-26046-6	distal tumor123	Male	68	4.5	Rectum	Moderate	III
311	BI16-14631-1	distal tumor124	Male	62	3	Rectum	Moderate	II
312	BI17-06713-9	distal tumor125	Male	61	3.5	Rectum	Moderate	III
313	BI16-25893-6	distal tumor126	Male	58	5	Rectum	Well	II
314	BI17-20459-5	distal tumor127	Female	28	2.5	Rectum	Moderate	III
315	BI15-03692-4	distal tumor128	Male	33	5	Rectum	Moderate	IV
316	BI16-31071-3	distal tumor129	Female	40	4	Rectum	Poor	II
317	BI16-27753-5	distal tumor130	Female	65	5	Rectum	Poor	II
318	BI15-26637-2	distal tumor131	Male	57	3	Rectum	Moderate	Unknow
319	BI17-18028-6	distal tumor132	Male	53	6	Rectum	Well	III
320	BI17-19215-11	distal tumor133	Male	51	2.5	Rectum	Moderate	IV
321	BI17-25136-3	distal tumor134	Male	64	2.5	Rectum	Moderate	III
322	BI17-26489-6	distal tumor135	Female	58	1.5	Rectum	Moderate	I
323	BI17-08290-4	distal tumor136	Male	54	10	Rectum	Well	III
324	BI16-25227-5	distal tumor137	Male	35	3	Rectum	Unknow	II
325	BI16-21630-8	distal tumor138	Male	48	5	Rectum	Moderate	IV
326	BI17-22347-7	distal tumor139	Male	66	1.5	Rectum	Poor	IV
327	BI17-24956-5	distal tumor140	Female	57	3.5	Rectum	Moderate	III
328	BI16-34484-8	distal tumor141	Male	51	2	Rectum	Moderate	III
329	BI17-14790-4	distal tumor142	Female	60	2	Rectum	Moderate	II
330	BI17-20977-2	proximal non-tumor1	Male	92	5	Cecum	Moderate	III
331	BI17-16548-2	proximal non-tumor2	Male	58	3.5	Cecum	Moderate	IV
332	BI16-28312-2	proximal non-tumor3	Female	54	4	Cecum	Poor	III
333	BI16A6	proximal non-tumor4	Male	82	4.5	Cecum	Well	II
334	BI16-05170-2	proximal non-tumor5	Female	82	13	Cecum	Poor	III
335	BI16D10	proximal non-tumor6	Female	65	7	Cecum	Poor	II
336	BI15-16758-8	proximal non-tumor7	Female	42	7	Cecum	Moderate	IV
337	BI17-31269-1	proximal non-tumor8	Male	53	4	Cecum	Poor	IV
338	BI16-28315-12	proximal non-tumor9	Male	28	8	Cecum	Well	IV
339	BI15-26346-1	proximal non-tumor10	Male	53	6	Cecum	Moderate	II
340	BI16-13865-2	proximal non-tumor11	Female	52	5	Cecum	Moderate	II
341	BI16-29169-11	proximal non-tumor12	Female	67	6	Cecum	Unknow	III
342	BI17-35878-2	proximal non-tumor13	Female	72	4.5	Cecum	Unknow	I
343	BI16-26134-1	proximal non-tumor14	Female	66	5	Cecum	Moderate	III
344	BI17-22756-2	proximal non-tumor15	Male	42	5	Cecum	Moderate	II
345	BI16-14759-7	proximal non-tumor16	Female	59	7	Cecum	Moderate	III
346	BI17G13	proximal non-tumor17	Male	59	3	Cecum	Moderate	III
347	BI17-20383-1	proximal non-tumor18	Female	77	8	Cecum	Moderate	III
348	BI17-26804-1	proximal non-tumor19	Female	51	5	Cecum	Moderate	Unknow
349	BI17-07722-1	proximal non-tumor20	Female	40	5	Cecum	Moderate	II
350	BI16-28625-2	proximal non-tumor21	Female	57	Unknown	Cecum	Moderate	II
351	BI17-32229-1	proximal non-tumor22	Male	69	9	Cecum	Moderate	II
352	BI17-34828-1	proximal non-tumor23	Female	61	8	Cecum	Unknow	III
353	BI15-24009-2	proximal non-tumor24	Male	52	6	Cecum	Moderate	Unknow
354	BI16-22295-2	proximal non-tumor25	Female	59	6.5	Cecum	Unknow	III
355	BI17-30996-1	proximal non-tumor26	Male	69	4.5	Cecum	Moderate	II
356	BI17-14908-2	proximal non-tumor27	Female	67	5.5	Cecum	Well	I
357	BI16-22849-2	proximal non-tumor28	Male	66	6	Cecum	Moderate	II
358	BI17-13885-2	proximal non-tumor29	Female	77	8	Cecum	Unknow	Unknow
359	BI17-18798-1	proximal non-tumor30	Female	70	5	Cecum	Moderate	Unknow
360	BI16-13760-2	proximal non-tumor31	Male	80	9	Cecum	Poor	III
361	BI16-13295-1	proximal non-tumor32	Female	61	4.5	Cecum	Unknow	III
362	BI16-07945-23	proximal non-tumor33	Female	55	4.5	Cecum	Poor	III
363	BI17J2	proximal non-tumor34	Female	73	6	Cecum	Moderate	III
364	BI15-14159-12	proximal non-tumor35	Male	68	5	Cecum	Moderate	Unknow
365	BI17-28174-1	proximal non-tumor36	Female	64	5	Cecum	Moderate	III
366	BI16-19980-1	proximal non-tumor37	Female	79	6	Cecum	Unknow	III
367	BI16C2	proximal non-tumor38	Female	62	5.5	Cecum	Moderate	II
368	BI17-36242-1	proximal non-tumor39	Male	65	8	Cecum	Moderate	III
369	BI17-12854-1	proximal non-tumor40	Female	67	5	Cecum	Poor	Unknow
370	BI16-14153-7	proximal non-tumor41	Male	74	4	Cecum	Moderate	I
371	BI16-04267-1	proximal non-tumor42	Male	33	5.5	Cecum	Moderate	II
372	BI15-19375-6	proximal non-tumor43	Female	76	5	Ascending	Poor	Unknow
373	BI15-09778-6	proximal non-tumor44	Male	60	4.5	Ascending	Poor	II
374	BI16-09540-1	proximal non-tumor45	Female	66	4	Ascending	Moderate	IV
375	BI15-22190-7	proximal non-tumor46	Female	65	4	Ascending	Moderate	III
376	BI17-13600-1	proximal non-tumor47	Male	64	6	Ascending	Unknow	IV
377	BI15-22585-2	proximal non-tumor48	Female	30	2.5	Ascending	Moderate	IV
378	BI17-12268-1	proximal non-tumor49	Male	48	3.8	Ascending	Moderate	IV
379	BI17-28933-2	proximal non-tumor50	Male	76	9	Ascending	Moderate	IV
380	BI16-15267-1	proximal non-tumor51	Female	47	6	Ascending	Moderate	III
381	BI17I1	proximal non-tumor52	Male	51	5	Ascending	Well	III
382	BI16F2	proximal non-tumor53	Male	78	3	Ascending	Moderate	III
383	BI17-36433-1	proximal non-tumor54	Female	51	3	Ascending	Moderate	III
384	BI16-30964-2	proximal non-tumor55	Male	49	5	Ascending	Moderate	II
385	BI16-23747-8	proximal non-tumor56	Female	57	5	Ascending	Unknow	III
386	BI15-07277-7	proximal non-tumor57	Male	57	3.5	Ascending	Moderate	I
387	BI15-27584-2	proximal non-tumor58	Male	44	4.5	Ascending	Moderate	III
388	BI16-30545-5	proximal non-tumor59	Female	47	2.5	Ascending	Moderate	III
389	BI15-24554-7	proximal non-tumor60	Male	54	2.5	Ascending	Moderate	III
390	BI15-22175-7	proximal non-tumor61	Female	41	4.5	Ascending	Well	II
391	BI17-12871-1	proximal non-tumor62	Male	70	10.5	Ascending	Unknow	II
392	BI15-12895-2	proximal non-tumor63	Male	34	7	Ascending	Well	Unknow
393	BI17-09089-1	proximal non-tumor64	Female	70	5	Ascending	Moderate	II
394	BI16-30849-2	proximal non-tumor65	Male	55	5	Ascending	Poor	III
395	BI16-11616-2	proximal non-tumor66	Female	45	4	Ascending	Poor	IV
396	BI16-25041-2	proximal non-tumor67	Female	50	8	Ascending	Moderate	II
397	BI16-09409-2	proximal non-tumor68	Male	62	7	Ascending	Moderate	II
398	BI17-36188-2	proximal non-tumor69	Female	58	3	Ascending	Moderate	II
399	BI17-13865-2	proximal non-tumor70	Male	39	9.4	Ascending	Moderate	III
400	BI17-36662-2	proximal non-tumor71	Female	70	8	Ascending	Moderate	II
401	BI16-12542-6	proximal non-tumor72	Male	47	1.5	Ascending	Unknow	I
402	BI16-23954-2	proximal non-tumor73	Female	78	16	Ascending	Poor	II
403	BI16-12471-2	proximal non-tumor74	Male	47	2.5	Ascending	Moderate	II
404	BI17-12552-2	proximal non-tumor75	Female	30	5	Ascending	Moderate	II
405	BI16-27237-1	proximal non-tumor76	Female	59	6	Ascending	Moderate	II
406	BI17-37021-2	proximal non-tumor77	Female	45	3.5	Ascending	Moderate	III
407	BI17-13383-1	proximal non-tumor78	Male	60	10	Ascending	Moderate	II
408	BI17-10004-2	proximal non-tumor79	Male	37	3.5	Ascending	Moderate	II
409	BI16-20667-14	proximal non-tumor80	Male	50	7	Ascending	Moderate	II
410	BI17-25580-1	proximal non-tumor81	Male	55	4	Ascending	Moderate	II
411	BI16B1	proximal non-tumor82	Female	52	5	Ascending	Moderate	II
412	BI15-18132-5	proximal non-tumor83	Female	62	4	Ascending	Moderate	IV
413	BI17-23696-2	proximal non-tumor84	Female	78	6	Ascending	Poor	II
414	BI17-15518-1	proximal non-tumor85	Male	46	8.5	Ascending	Moderate	II
415	BI16-20779-11	proximal non-tumor86	Male	67	7	Ascending	Moderate	II
416	BI16-06221-1	proximal non-tumor87	Female	69	6	Ascending	Moderate	IV
417	BI17-31737-1	proximal non-tumor88	Male	55	6	Ascending	Moderate	III
418	BI15-22912-7	proximal non-tumor89	Male	58	5.5	Ascending	Poor	III
419	BI15-04427-2	proximal non-tumor90	Male	44	6	Ascending	Poor	Unknow
420	BI16-25914-8	proximal non-tumor91	Male	50	5	Ascending	Unknow	III
421	BI17-35369-2	proximal non-tumor92	Male	47	6	Ascending	Poor	II
422	BI17-26918-2	proximal non-tumor93	Male	53	6	Ascending	Moderate	II
423	BI16-31752-2	proximal non-tumor94	Female	80	6	Ascending	Moderate	III
424	BI17-30000-2	proximal non-tumor95	Female	85	7.5	Ascending	Well	II
425	BI16-25976-1	proximal non-tumor96	Female	62	4.5	Ascending	Moderate	II
426	BI15-19479-7	proximal non-tumor97	Female	48	4.2	Ascending	Moderate	Unknow
427	BI17-16123-1	proximal non-tumor98	Male	50	5	Ascending	Moderate	II
428	BI16E1	proximal non-tumor99	Male	56	4	Ascending	Poor	II
429	BI16-12952-7	proximal non-tumor100	Female	42	5.5	Ascending	Moderate	III
430	BI17H1	proximal non-tumor101	Male	47	5.5	Ascending	Moderate	II
431	BI17-20740-2	proximal non-tumor102	Female	72	4	Ascending	Moderate	III
432	BI17-14654-1	proximal non-tumor103	Male	68	6	Ascending	Moderate	Unknow
433	BI17-25013-2	proximal non-tumor104	Female	67	10	Ascending	Moderate	III
434	BI17-17601-1	proximal non-tumor105	Female	61	3	Ascending	Moderate	III
435	BI16-12610-7	proximal non-tumor106	Female	61	3	Ascending	Moderate	III
436	BI17-28184-1	proximal non-tumor107	Female	32	4	Ascending	Moderate	III
437	BI17-14262-2	proximal non-tumor108	Male	57	7	Ascending	Unknow	III
438	BI16-03189-1	proximal non-tumor109	Female	63	2.5	Hepatic flexure	Poor	IV
439	BI16-04846-1	proximal non-tumor110	Male	52	9	Hepatic flexure	Moderate	IV
440	BI15-07809-9	proximal non-tumor111	Female	67	1.5	Hepatic flexure	Moderate	III
441	BI15-12898-2	proximal non-tumor112	Male	77	2.5	Hepatic flexure	Moderate	Unknow
442	BI16-21116-6	proximal non-tumor113	Male	43	5	Hepatic flexure	Poor	III
443	BI15-24570-9	proximal non-tumor114	Male	57	6	Hepatic flexure	Moderate	IV
444	BI17-17607-1	proximal non-tumor115	Male	42	5.5	Hepatic flexure	Moderate	II
445	BI17-28605-2	proximal non-tumor116	Female	71	4	Hepatic flexure	Moderate	II
446	BI17-15244-1	proximal non-tumor117	Female	46	7	Hepatic flexure	Unknow	II
447	BI17-06135-1	proximal non-tumor118	Female	67	3	Hepatic flexure	Moderate	I
448	BI17-31270-2	proximal non-tumor119	Male	66	4	Hepatic flexure	Moderate	III
449	BI17-25804-2	proximal non-tumor120	Male	68	4	Hepatic flexure	Unknow	III
450	BI17-11307-9	proximal non-tumor121	Male	46	5	Hepatic flexure	Unknow	II
451	BI17-21752-2	proximal non-tumor122	Female	64	1.2	Hepatic flexure	Moderate	I
452	BI17-07379-1	proximal non-tumor123	Male	52	Unknown	Hepatic flexure	Unknow	III
453	BI17-11141-1	proximal non-tumor124	Female	71	3.5	Hepatic flexure	Moderate	II
454	BI17-08289-2	proximal non-tumor125	Male	59	7	Hepatic flexure	Moderate	III
455	BI17-26630-2	proximal non-tumor126	Male	29	3	Hepatic flexure	Poor	III
456	BI17-15448-2	proximal non-tumor127	Male	67	4.5	Hepatic flexure	Moderate	Unknow
457	BI17-12280-1	proximal non-tumor128	Male	72	2.5	Hepatic flexure	Moderate	II
458	BI15-13395-6	proximal non-tumor129	Female	69	4.5	Hepatic flexure	Moderate	Unknow
459	BI16-26596-1	proximal non-tumor130	Male	79	6	Hepatic flexure	Moderate	II
460	BI15-30071-2	proximal non-tumor131	Male	28	7	Hepatic flexure	Moderate	III
461	BI15-30114-2	proximal non-tumor132	Male	43	14	Hepatic flexure	Moderate	Unknow
462	BI15-29184-7	proximal non-tumor133	Male	61	6	Hepatic flexure	Poor	III
463	BI16-27215-12	proximal non-tumor134	Male	63	6	Hepatic flexure	Moderate	II
464	BI17-32803-2	proximal non-tumor135	Male	35	3	Hepatic flexure	Moderate	III
465	BI17-12055-2	proximal non-tumor136	Female	53	3.5	Hepatic flexure	Moderate	III
466	BI17-11892-1	proximal non-tumor137	Female	61	5	Hepatic flexure	Moderate	II
467	BI17-21477-1	proximal non-tumor138	Female	46	6	Hepatic flexure	Well	Unknow
468	BI15-27801-10	proximal non-tumor139	Male	54	7	Hepatic flexure	Well	II
469	BI15-01552-7	proximal non-tumor140	Female	77	3	Hepatic flexure	Moderate	II
470	BI17-22420-1	proximal non-tumor141	Female	61	4	Hepatic flexure	Moderate	III
471	BI15-17845-5	proximal non-tumor142	Male	60	4	Hepatic flexure	Moderate	III
472	BI16-21699-1	proximal non-tumor143	Male	58	5	Hepatic flexure	Moderate	II
473	BI17-13944-1	proximal non-tumor144	Male	60	5	Hepatic flexure	Moderate	II
474	BI17-10603-2	proximal non-tumor145	Female	69	7	Hepatic flexure	Moderate	III
475	BI17-25586-2	proximal non-tumor146	Female	34	4	Hepatic flexure	Moderate	II
476	BI17-23579-1	proximal non-tumor147	Female	66	4	Hepatic flexure	Unknow	IV
477	BI17-09308-1	proximal non-tumor148	Female	76	5	Hepatic flexure	Moderate	II
478	BI17-23691-2	proximal non-tumor149	Male	69	5.5	Hepatic flexure	Moderate	II
479	BI16-16130-2	proximal non-tumor150	Male	82	7	Transverse	Poor	III
480	BI17-06711-1	proximal non-tumor151	Female	45	6	Transverse	Poor	III
481	BI15-14260-7	proximal non-tumor152	Female	47	0.8	Transverse	Moderate	IV
482	BI17-28920-2	proximal non-tumor153	Female	59	3	Transverse	Moderate	IV
483	BI16-31196-7	proximal non-tumor154	Female	54	4.5	Transverse	Moderate	III
484	BI17-09372-2	proximal non-tumor155	Female	62	3	Transverse	Poor	II
485	BI15-21787-7	proximal non-tumor156	Female	71	4	Transverse	Moderate	II
486	BI17-20744-2	proximal non-tumor157	Male	54	3.5	Transverse	Moderate	III
487	BI15-14494-7	proximal non-tumor158	Female	47	3	Transverse	Moderate	IV
488	BI15-11384-7	proximal non-tumor159	Male	58	8.5	Transverse	Poor	Unknow
489	BI16-29122-13	proximal non-tumor160	Male	54	5.5	Transverse	Moderate	II
490	BI17-09049-2	proximal non-tumor161	Male	66	3	Transverse	Poor	II
491	BI16-26835-11	proximal non-tumor162	Male	68	4	Transverse	Unknow	II
492	BI16-10637-1	proximal non-tumor163	Female	68	7	Transverse	Moderate	II
493	BI17-26426-7	proximal non-tumor164	Male	56	8	Transverse	Moderate	II
494	BI16-22223-1	proximal non-tumor165	Male	60	5	Transverse	Moderate	II
495	BI17-16122-2	proximal non-tumor166	Male	51	6	Transverse	Poor	III
496	BI17-12973-2	proximal non-tumor167	Male	38	5	Transverse	Unknow	III
497	BI16-07557-10	proximal non-tumor168	Male	69	5	Transverse	Poor	II
498	BI15-05120-6	proximal non-tumor169	Female	50	3	Transverse	Moderate	II
499	BI17-13376-8	proximal non-tumor170	Male	63	2.5	Transverse	Moderate	IV
500	BI16-23630-8	proximal non-tumor171	Male	33	6	Transverse	Moderate	II
501	BI15-26615-12	proximal non-tumor172	Female	63	4.5	Transverse	Moderate	III
502	BI16-30425-1	proximal non-tumor173	Male	54	4	Transverse	Poor	II
503	BI17-18672-2	proximal non-tumor174	Male	31	7.8	Transverse	Moderate	II
504	BI15-28284-2	proximal non-tumor175	Male	81	4.5	Transverse	Moderate	II
505	BI15-02885-8	proximal non-tumor176	Male	13	15	Transverse	Unknow	III
506	BI17-21852-1	proximal non-tumor177	Male	37	7	Transverse	Moderate	II
507	BI17-17707-2	proximal non-tumor178	Female	57	3	Transverse	Moderate	IV
508	BI16-10758-8	proximal non-tumor179	Male	38	4.5	Transverse	Unknow	Unknow
509	BI16-23912-5	proximal non-tumor180	Male	67	12	Splenic flexure	Moderate	II
510	BI17-31652-2	proximal non-tumor181	Female	81	6	Splenic flexure	Moderate	III
511	BI15-27123-2	proximal non-tumor182	Female	56	2×	Splenic flexure	Moderate	III
512	BI17-23591-1	proximal non-tumor183	Male	50	7	Splenic flexure	Unknow	II
513	BI15-11991-5	proximal non-tumor184	Male	77	4	Splenic flexure	Moderate	III
514	BI16-04606-2	proximal non-tumor185	Male	43	4.5	Splenic flexure	Moderate	II
515	BI17-24689-1	proximal non-tumor186	Male	41	8	Splenic flexure	Moderate	III
516	BI17-15168-1	proximal non-tumor187	Female	22	Unknown	Splenic flexure	Moderate	III
517	BI17-14537-2	distal non-tumor1	Male	84	7	Descending	Moderate	II
518	BI17-11758-11	distal non-tumor2	Male	76	4	Descending	Well	II
519	BI17-15911-6	distal non-tumor3	Male	60	2	Descending	Moderate	III
520	BI16-08363-9	distal non-tumor4	Male	64	5	Descending	Moderate	II
521	BI15-15914-2	distal non-tumor5	Female	40	4	Descending	Poor	IV
522	BI17-28410-2	distal non-tumor6	Female	55	2	Descending	Moderate	III
523	BI15-03621-1	distal non-tumor7	Female	45	4	Descending	Moderate	II
524	BI17-27976-1	distal non-tumor8	Male	68	3	Descending	Moderate	III
525	BI17-06817-2	distal non-tumor9	Male	46	4.5	Descending	Moderate	II
526	BI17-25528-1	distal non-tumor10	Male	49	3.5	Descending	Moderate	II
527	BI16-10149-2	distal non-tumor11	Male	56	8	Descending	Moderate	II
528	BI15-24889-2	distal non-tumor12	Female	63	5	Descending	Moderate	II
529	BI17-19127-1	distal non-tumor13	Female	54	4	Descending	Moderate	II
530	BI15-14545-5	distal non-tumor14	Female	42	5	Descending	Moderate	III
531	BI15-11618-5	distal non-tumor15	Male	68	2.5	Descending	Moderate	II
532	BI15-19855-7	distal non-tumor16	Male	63	5	Descending	Moderate	Unknow
533	BI16-04184-2	distal non-tumor17	Male	44	6	Descending	Moderate	II
534	BI17-28926-1	distal non-tumor18	Male	54	7	Descending	Moderate	II
535	BI17-33675-1	distal non-tumor19	Male	64	5	Descending	Moderate	III
536	BI16-06740-2	distal non-tumor20	Female	59	2.6	Descending	Moderate	II
537	BI17-16287-2	distal non-tumor21	Female	77	5.5	Descending	Moderate	III
538	BI15-22589-2	distal non-tumor22	Male	59	3	Descending	Moderate	II
539	BI15-13279-5	distal non-tumor23	Male	49	3	Descending	Moderate	Unknow
540	BI17-06929-3	distal non-tumor24	Male	48	6	Descending	Unknow	II
541	BI17-20336-1	distal non-tumor25	Male	65	3.5	Descending	Moderate	II
542	BI15-05912-8	distal non-tumor26	Male	46	3.8	Descending	Unknow	III
543	BI15-16752-14	distal non-tumor27	Male	59	2.5	Descending	Poor	II
544	BI16-14001-8	distal non-tumor28	Male	65	4	Descending	Poor	III
545	BI17-30261-2	distal non-tumor29	Male	68	4	Descending	Moderate	II
546	BI16-23005-2	distal non-tumor30	Male	53	4	Descending	Moderate	III
547	BI17-37088-1	distal non-tumor31	Female	65	3	Descending	Moderate	III
548	BI17-32580-2	distal non-tumor32	Female	65	3	Descending	Moderate	III
549	BI16-30752-2	distal non-tumor33	Female	55	2	Descending	Moderate	II
550	BI17-08709-9	distal non-tumor34	Male	58	5	Descending	Unknow	III
551	BI15-07557-11	distal non-tumor35	Male	50	3.5	Descending	Moderate	II
552	BI17-15903-2	distal non-tumor36	Male	32	4	Descending	Moderate	III
553	BI15-32263-1	distal non-tumor37	Female	50	5.5	Sigmoid	Moderate	IV
554	BI15-15617-7	distal non-tumor38	Male	78	4	Sigmoid	Moderate	IV
555	BI17-12919-2	distal non-tumor39	Female	44	4.5	Sigmoid	Unknow	IV
556	BI16-11262-2	distal non-tumor40	Male	57	3	Sigmoid	Poor	IV
557	BI16-11503-8	distal non-tumor41	Male	63	3	Sigmoid	Moderate	III
558	BI17-36843-2	distal non-tumor42	Male	85	5	Sigmoid	Poor	III
559	BI17-19084-2	distal non-tumor43	Male	48	4	Sigmoid	Moderate	IV
560	BI17-10330-8	distal non-tumor44	Male	53	3	Sigmoid	Moderate	II
561	BI15-12450-6	distal non-tumor45	Male	65	3	Sigmoid	Moderate	III
562	BI15-21934-7	distal non-tumor46	Male	83	3	Sigmoid	Poor	III
563	BI16-34405-2	distal non-tumor47	Male	60	4	Sigmoid	Moderate	II
564	BI16-06613-2	distal non-tumor48	Female	68	5	Sigmoid	Moderate	IV
565	BI17-10331-9	distal non-tumor49	Male	79	8	Sigmoid	Moderate	II
566	BI15-14461-7	distal non-tumor50	Male	71	3.5	Sigmoid	Moderate	Unknow
567	BI16-30969-2	distal non-tumor51	Female	61	6	Sigmoid	Poor	II
568	BI16-13087-2	distal non-tumor52	Male	65	4.5	Sigmoid	Moderate	IV
569	BI15-28229-2	distal non-tumor53	Female	55	3.8	Sigmoid	Moderate	III
570	BI15-31561-20	distal non-tumor54	Female	77	4.5	Sigmoid	Moderate	IV
571	BI15-05557-7	distal non-tumor55	Female	74	4	Sigmoid	Unknow	III
572	BI15-19150-7	distal non-tumor56	Male	60	3	Sigmoid	Poor	III
573	BI17-08072-8	distal non-tumor57	Female	50	3	Sigmoid	Moderate	III
574	BI16-23418-2	distal non-tumor58	Male	47	4.5	Sigmoid	Moderate	IV
575	BI17-36307-2	distal non-tumor59	Female	61	3	Sigmoid	Moderate	IV
576	BI17-30263-2	distal non-tumor60	Male	63	4	Sigmoid	Poor	IV
577	BI17-24196-2	distal non-tumor61	Female	47	1.5	Sigmoid	Moderate	IV
578	BI16-05271-2	distal non-tumor62	Male	66	6	Sigmoid	Moderate	II
579	BI17-19473-1	distal non-tumor63	Female	45	5.5	Sigmoid	Poor	II
580	BI17-16716-1	distal non-tumor64	Male	49	5	Sigmoid	Moderate	II
581	BI16-28840-2	distal non-tumor65	Female	51	3.8	Sigmoid	Moderate	II
582	BI17-17453-2	distal non-tumor66	Male	46	2	Sigmoid	Moderate	III
583	BI17-16427-2	distal non-tumor67	Male	51	8	Sigmoid	Unknow	IV
584	BI17-14264-2	distal non-tumor68	Male	51	4.5	Sigmoid	Unknow	IV
585	BI17-31504-2	distal non-tumor69	Female	62	3	Sigmoid	Moderate	II
586	BI17-15998-2	distal non-tumor70	Male	79	2.5	Sigmoid	Moderate	III
587	BI17-08051-8	distal non-tumor71	Female	59	4	Sigmoid	Moderate	II
588	BI16-28508-2	distal non-tumor72	Male	67	1.5	Sigmoid	Moderate	III
589	BI17-27915-2	distal non-tumor73	Male	66	4	Sigmoid	Moderate	III
590	BI17-11485-2	distal non-tumor74	Male	59	3.3	Sigmoid	Moderate	III
591	BI17-28928-2	distal non-tumor75	Male	70	3	Sigmoid	Moderate	III
592	BI17-17944-2	distal non-tumor76	Male	64	3	Sigmoid	Moderate	III
593	BI17-24792-2	distal non-tumor77	Female	45	4	Sigmoid	Moderate	III
594	BI15-05815-9	distal non-tumor78	Male	58	3	Sigmoid	Moderate	IV
595	BI17-34632-2	distal non-tumor79	Male	71	3.5	Sigmoid	Moderate	III
596	BI17-16135-2	distal non-tumor80	Male	46	4	Sigmoid	Moderate	III
597	BI17-10912-2	distal non-tumor81	Male	51	4	Sigmoid	Unknow	III
598	BI17-26862-7	distal non-tumor82	Female	67	5	Sigmoid	Moderate	III
599	BI17-09181-2	distal non-tumor83	Male	48	4	Sigmoid	Moderate	III
600	BI17-13379-7	distal non-tumor84	Female	45	4	Sigmoid	Moderate	I
601	BI17-17958-2	distal non-tumor85	Male	65	8	Sigmoid	Moderate	I
602	BI17-35676-2	distal non-tumor86	Male	44	3	Sigmoid	Well	II
603	BI16-24304-8	distal non-tumor87	Male	60	8	Sigmoid	Moderate	III
604	BI15-16387-6	distal non-tumor88	Female	68	2.5	Rectum	Moderate	IV
605	BI17-20147-2	distal non-tumor89	Male	51	2	Rectum	Moderate	IV
606	BI16-25143-2	distal non-tumor90	Female	64	6	Rectum	Poor	III
607	BI17-37019-2	distal non-tumor91	Female	68	10	Rectum	Poor	III
608	BI16-06229-2	distal non-tumor92	Female	60	5	Rectum	Moderate	IV
609	BI17-15515-1	distal non-tumor93	Male	28	7	Rectum	Poor	IV
610	BI17-15191-2	distal non-tumor94	Female	52	3.3	Rectum	Moderate	IV
611	BI17-21220-2	distal non-tumor95	Male	57	1	Rectum	Moderate	III
612	BI17-18153-1	distal non-tumor96	Female	70	6	Rectum	Poor	III
613	BI15-19066-8	distal non-tumor97	Male	26	3	Rectum	Poor	IV
614	BI17-36190-2	distal non-tumor98	Female	54	1.5	Rectum	Moderate	IV
615	BI17-26977-2	distal non-tumor99	Male	23	4	Rectum	Poor	IV
616	BI17-26386-2	distal non-tumor100	Female	58	1	Rectum	Moderate	IV
617	BI17-25011-1	distal non-tumor101	Female	26	3	Rectum	Moderate	IV
618	BI17-06408-2	distal non-tumor102	Female	65	3	Rectum	Moderate	IV
619	BI17-34155-2	distal non-tumor103	Male	48	1	Rectum	Moderate	IV
620	BI17-27730-29	distal non-tumor104	Male	53	4	Rectum	Unknow	IV
621	BI17-12128-7	distal non-tumor105	Female	64	3.5	Rectum	Moderate	IV
622	BI17-14593-2	distal non-tumor106	Female	59	3	Rectum	Moderate	III
623	BI16-30761-9	distal non-tumor107	Male	29	1.5	Rectum	Moderate	III
624	BI17-35510-2	distal non-tumor108	Male	57	2	Rectum	Moderate	II
625	BI17-36788-2	distal non-tumor109	Male	67	4	Rectum	Moderate	III
626	BI17-19469-2	distal non-tumor110	Female	55	2	Rectum	Moderate	IV
627	BI17-30500-2	distal non-tumor111	Male	54	1.5	Rectum	Moderate	II
628	BI17-36182-2	distal non-tumor112	Male	56	7.8	Rectum	Moderate	III
629	BI17-11136-2	distal non-tumor113	Male	47	2	Rectum	Unknow	I
630	BI17-35748-2	distal non-tumor114	Male	54	4	Rectum	Poor	III
631	BI15-27037-12	distal non-tumor115	Female	77	3	Rectum	Moderate	III
632	BI17-33790-2	distal non-tumor116	Female	49	3.5	Rectum	Unknow	I
633	BI17-32684-4	distal non-tumor117	Male	64	2.5	Rectum	Unknow	III
634	BI17-29997-2	distal non-tumor118	Male	32	Unknown	Rectum	Moderate	III
635	BI15-03798-11	distal non-tumor119	Female	44	5.5	Rectum	Moderate	II
636	BI17-35239-2	distal non-tumor120	Female	46	2.5	Rectum	Well	II
637	BI17-10324-7	distal non-tumor121	Female	54	2.3	Rectum	Moderate	I
638	BI17-32001-2	distal non-tumor122	Male	62	6	Rectum	Moderate	II
639	BI16-26046-2	distal non-tumor123	Male	68	4.5	Rectum	Moderate	III
640	BI16-14631-13	distal non-tumor124	Male	62	3	Rectum	Moderate	II
641	BI17-06713-2	distal non-tumor125	Male	61	3.5	Rectum	Moderate	III
642	BI16-25893-2	distal non-tumor126	Male	58	5	Rectum	Well	II
643	BI17-20459-2	distal non-tumor127	Female	28	2.5	Rectum	Moderate	III
644	BI15-03692-7	distal non-tumor128	Male	33	5	Rectum	Moderate	IV
645	BI16-31071-9	distal non-tumor129	Female	40	4	Rectum	Poor	II
646	BI16-27753-2	distal non-tumor130	Female	65	5	Rectum	Poor	II
647	BI15-26637-8	distal non-tumor131	Male	57	3	Rectum	Moderate	Unknow
648	BI17-18028-2	distal non-tumor132	Male	53	6	Rectum	Well	III
649	BI17-19215-2	distal non-tumor133	Male	51	2.5	Rectum	Moderate	IV
650	BI17-25136-2	distal non-tumor134	Male	64	2.5	Rectum	Moderate	III
651	BI17-26489-2	distal non-tumor135	Female	58	1.5	Rectum	Moderate	I
652	BI17-08290-1	distal non-tumor136	Male	54	10	Rectum	Well	III
653	BI16-25227-2	distal non-tumor137	Male	35	3	Rectum	Unknow	II
654	BI16-21630-2	distal non-tumor138	Male	48	5	Rectum	Moderate	IV
655	BI17-22347-16	distal non-tumor139	Male	66	1.5	Rectum	Poor	IV
656	BI17-24956-2	distal non-tumor140	Female	57	3.5	Rectum	Moderate	III
657	BI16-34484-2	distal non-tumor141	Male	51	2	Rectum	Moderate	III
658	BI17-14790-2	distal non-tumor142	Female	60	2	Rectum	Moderate	II
